# Supplementary material for: Effect of Covalent Organic Frameworks Containing Different Groups on Properties of Sulfonated Poly(ether ether ketone) Matrix Proton Exchange Membranes
Source: Nanomaterials (Basel). 2022 Oct 8;12(19):3518. doi: 10.3390/nano12193518 (PMC9565559; doi:10.3390/nano12193518)
Supplement: Supplementary file 1 [file nanomaterials-12-03518-s001.zip]

Archive with 1 entries (1 files):
- nanomaterials-1945674-supplementary.pdf
